# Supplementary material for: Antimicrobial Resistance and Clinical Outcome Among Hospitalized Bacterial Pneumonia: A Retrospective Cohort Study in Indonesian Tertiary Hospital
Source: Antibiotics (Basel). 2026 Jun 8;15(6):582. doi: 10.3390/antibiotics15060582 (PMC13296290; doi:10.3390/antibiotics15060582)
Supplement: Supplementary file 1 [file antibiotics-15-00582-s001.zip]

Archive with 1 entries (1 files):
- antibiotics-4233656-supplementary.pdf
